# Supplementary material for: Multi-Omics Analyses to Identify FCGBP as a Potential Predictor in Head and Neck Squamous Cell Carcinoma
Source: Diagnostics (Basel). 2022 May 9;12(5):1178. doi: 10.3390/diagnostics12051178 (PMC9140089; doi:10.3390/diagnostics12051178)
Supplement: Supplementary file 1 [file diagnostics-12-01178-s001.zip]

Archive with 1 entries (1 files):
- diagnostics-1671592-supplementary.pdf
